# Supplementary material for: Effects of Turmeric Extract on Age-Related Skeletal Muscle Atrophy in Senescence-Accelerated Mice
Source: Life (Basel). 2023 Apr 3;13(4):941. doi: 10.3390/life13040941 (PMC10141758; doi:10.3390/life13040941)
Supplement: Supplementary file 1 [file life-13-00941-s001.zip]

Archive with 1 entries (1 files):
- life-2209352-supplementary.docx
